# Supplementary material for: Enhanced Design of Gold Catalysts for Bioorthogonal Polyzymes
Source: Materials (Basel). 2022 Sep 19;15(18):6487. doi: 10.3390/ma15186487 (PMC9506342; doi:10.3390/ma15186487)
Supplement: Supplementary file 1 [file materials-15-06487-s001.zip]

Archive with 1 entries (1 files):
- materials-1805077-supplementary.pdf
